# Supplementary material for: Combining niche shift and population genetic analyses predicts rapid phenotypic evolution during invasion
Source: Evol Appl. 2018 Feb 2;11(5):781–93. doi: 10.1111/eva.12592 (PMC5978718; doi:10.1111/eva.12592)
Supplement: Supplementary file 1 [file EVA-11-781-s001.xlsx]

## Sheet: Sheet1
Site	Latitude	Longitude	Citation	Subregion	Site_abb		CITATION KEY
Onna Village	26.4367	127.681	Kim et al. (2010)	Asia			Abreu, M. H., Pereira, R., Sousa-Pinto, I., & Yarish, C. (2011). Ecophysiological studies of the non-indigenous species Gracilaria vermiculophylla (Rhodophyta) and its abundance patterns in Ria de Aveiro lagoon, Portugal. European Journal of Phycology, 46(4), 453–464. http://doi.org/10.1080/09670262.2011.633174
Hirakawa	31.2768	130.308	Krueger-Hadfield et al. (2017a)	Asia	hir		Bellorin, A. M., Oliveira, M. C. and Oliveira, E. C. (2002). Phylogeny and systematics of the marine algal family Gracilariaceae (Gracilariales, Rhodophyta) based on SSU rDNA and ITS sequences of Atlantic and Pacific species. J. Phycol. 38: 551–63
Shimabira	31.3239	130.163	Krueger-Hadfield et al. (2017a)	Asia	shb		Bellorin, A. M., Oliveira, M. C., & Oliveira, B. C. (2004). Gracilaria vermiculophylla: an interesting species of Gracilariaceae (Rhodophyceae) first recorded from the eastern Pacific. . Phycological Research, (52), 69–79.
Kagoshima	31.6	130.55	Ryuta Terada, pers. comm.	Asia			Goff, L. J., Moon, D. A. and Coleman, A. W. 1994. Molecular delineation of species and species relationships in the red algal agarophytes Gracilariopsis and Gracilaria (Gracilariales). J. Phycol. 30: 521–37
Hikiyama	31.7321	130.672	Krueger-Hadfield et al. (2017a)	Asia	hik		Guillemin, M. L., Akki, S. A., Givernaud, T., Mouradi, A., Valero, M., & Destombe, C. (2008). Molecular characterisation and development of rapid molecular methods to identify species of Gracilariaceae from the Atlantic coast of Morocco. Aquatic Botany, 89(3), 324–330. http://doi.org/10.1016/j.aquabot.2008.03.008
Kaeda	31.8172	131.448	Krueger-Hadfield et al. (2017a)	Asia	kae		Kim, S. Y., Weinberger, F., & Boo, S. M. (2010). Genetic data hint at a common donor region for invasive atlantic and pacific populations of Gracilaria Vermiculophylla (gracilariales, rhodophyta). Journal of Phycology. http://doi.org/10.1111/j.1529-8817.2010.00905.x
Origuchi	32.0603	130.208	Krueger-Hadfield et al. (2017a)	Asia	ori		Krueger-Hadfield, S. A., Kollars, N. M., Strand, A. E., Byers, J. E., Shainker, S. J., Terada, R., … Sotka, E. E. (2017). Genetic identification of source and likely vector of a widespread marine invader. Ecology and Evolution, (March), 1–16. http://doi.org/10.1002/ece3.3001
Tanoura	32.3538	130.508	Krueger-Hadfield et al. (2017a)	Asia	tan		Krueger-Hadfield, S.A., Magill, C.A., Mieszkowska, N., Sotka, E.E., Maggs, C.A. (2017b) When invaders go unnoticed: the case study of Gracilaria vermiculophylla in the British Isles. Cryptogamie Algologie 38: 1-22
Nagasaki	32.755	129.868	Kim et al. (2010)	Asia			Nyberg, C. D., Thomsen, M. S., & Wallentinus, I. (2009). Flora and fauna associated with the introduced red alga Gracilaria vermiculophylla. European Journal of Phycology, 44(December 2013), 395–403. http://doi.org/10.1080/09670260802592808
Yura	33.166	133.572	Krueger-Hadfield et al. (2017a)	Asia	yur		Rueness, J. (2005). Life history and molecular sequences of Gracilaria vermiculophylla (Gracilariales, Rhodophyta), a new introduction to European waters. Phycologia, 44(February), 120–128. http://doi.org/10.2216/0031-8884(2005)44[120:LHAMSO]2.0.CO;2
Ikutsushima Shrine	33.178	132.19	Krueger-Hadfield et al. (2017a)	Asia	ikt		Saunders, G. W. (2009). Routine DNA barcoding of Canadian Gracilariales (Rhodophyta) reveals the invasive species Gracilaria vermiculophylla in British Columbia. Molecular Ecology Resources, 9(SUPPL. 1), 140–150. http://doi.org/10.1111/j.1755-0998.2009.02639.x
Daejung	33.2211	126.244	Kim et al. (2010)	Asia			Sfriso, A., Wolf, M. A., Maistro, S., Sciuto, K., & Moro, I. (2012). Spreading and autoecology of the invasive species Gracilaria vermiculophylla (Gracilariales, Rhodophyta) in the lagoons of the north-western Adriatic Sea (Mediterranean Sea, Italy). Estuarine, Coastal and Shelf Science, 114, 192–198. http://doi.org/10.1016/j.ecss.2012.07.024
Ilgwo-eeri	33.2411	126.222	Kim et al. (2010)	Asia			Thomsen, M. S. (2010). Experimental evidence for positive effects of invasive seaweed on native invertebrates via habitat-formation in a seagrass bed. Aquatic Invasions, 5(4), 341–346. http://doi.org/10.3391/ai.2010.5.4.02
Isumi	33.2664	133.238	Krueger-Hadfield et al. (2017a)	Asia	isu		Thomsen, M. S., & McGlathery, K. (2005). Facilitation of macroalgae by the sedimentary tube forming polychaete Diopatra cuprea. Estuarine, Coastal and Shelf Science, 62(1–2), 63–73. http://doi.org/10.1016/j.ecss.2004.08.007
Ikuno Island	33.2904	132.924	Krueger-Hadfield et al. (2017a)	Asia	ikn		Mcglathery, M. S. T. Æ. K. J. (2007). Stress tolerance of the invasive macroalgae Codium fragile and Gracilaria vermiculophylla in a soft-bottom turbid lagoon, 499–513. http://doi.org/10.1007/s10530-006-9043-3
Tsui	33.3239	133.701	Krueger-Hadfield et al. (2017a)	Asia	tsu		Weinberger, F., Buchholz, B., Karez, R., & Wahl, M. (2008). The invasive red alga Gracilaria vermiculophylla in the Baltic Sea: Adaptation to brackish water may compensate for light limitation. Aquatic Biology, 3(3), 251–264. http://doi.org/10.3354/ab00083
Pyosun	33.3261	126.843	Kim et al. (2010)	Asia			Yokoya, N. S., Kakita, H., Obika, H., & Kitamura, T. (1999). Effects of environmental factors and plant growth regulators on growth of the red alga Gracilaria vermiculophylla from Shikoku Island , Japan. Hydrobiologia, 398/399, 339–347. http://doi.org/10.1007/s10811-013-0150-0
Jigozen	33.3336	132.327	Krueger-Hadfield et al. (2017a)	Asia	jig
Shinmaiko	33.3626	133.333	Krueger-Hadfield et al. (2017a)	Asia	shm
Sungsan	33.4575	126.939	Kim et al. (2010)	Asia
Oidodong	33.4942	126.427	Kim et al. (2010)	Asia
Dodoo-ilri	33.4997	126.454	Kim et al. (2010)	Asia
Dodoo-samri	33.5111	126.483	Kim et al. (2010)	Asia
Hado	33.5133	126.899	Kim et al. (2010)	Asia
Haengwon	33.5572	126.801	Kim et al. (2010)	Asia
Kimnyung	33.5575	126.758	Kim et al. (2010)	Asia
Fukuoka	33.5833	130.4	Ryuta Terada, pers. comm.	Asia
Shikanoshima	33.6631	130.296	Krueger-Hadfield et al. (2017a)	Asia	shk
Wajiro	33.6731	130.327	Krueger-Hadfield et al. (2017a)	Asia	waj
Shikoku Island	33.75	133.5	Yokoya et al. (1999)	Asia
Chujado	33.9606	126.285	Kim et al. (2010)	Asia
Shimoda	34	138	Kim et al. (2010)	Asia
Suguchado	34.2556	125.919	Kim et al. (2010)	Asia
Miyajima Island	34.2797	132.311	Bellorin et al. (2004)	Asia
Jindo	34.4195	126.331	Krueger-Hadfield et al. (2017a)	Asia	jin
Hoidong	34.4217	126.347	Kim et al. (2010)	Asia
Dolsando	34.5994	127.744	Kim et al. (2010)	Asia
Kobe	34.6833	135.167	Ryuta Terada, pers. comm.	Asia
Yegye	34.8219	127.821	Kim et al. (2010)	Asia
Sangjokam	34.9044	128.145	Kim et al. (2010)	Asia
Inuwaka	35	139	Kim et al. (2010)	Asia
Funabashi	35	140	Kim et al. (2010)	Asia
Yoshio	35.082	130.172	Krueger-Hadfield et al. (2017a)	Asia	yos
Tenjinjima	35.1335	139.362	Krueger-Hadfield et al. (2017a)	Asia	ten
Gijang	35.2203	129.237	Kim et al. (2010)	Asia
Shintomi Unga Futtsu	35.3218	139.834	Krueger-Hadfield et al. (2017a)	Asia	ftr
Taehwagang	35.4619	129.354	Kim et al. (2010)	Asia
Jonai Miyami River	35.5041	135.742	Krueger-Hadfield et al. (2017a)	Asia	jon
Hayase	35.6153	135.906	Krueger-Hadfield et al. (2017a)	Asia	hay
Gyeokpo	35.6176	126.367	Kim et al. (2010), Krueger-Hadfield et al. (2017a)	Asia	gye
Nagasakimachi	35.6933	140.865	Krueger-Hadfield et al. (2017a)	Asia	nag
Konami	36	133	Kim et al. (2010)	Asia
Qingdao	36.0532	120.359	Kim et al. (2010), Krueger-Hadfield et al. (2017a)	Asia	qin
Odori	36.1587	129.3	Kim et al. (2010), Krueger-Hadfield et al. (2017a)	Asia	odo
Daecheon	36.3205	126.501	Kim et al. (2010), Krueger-Hadfield et al. (2017a)	Asia	dae
Myodo	36.4742	126.418	Kim et al. (2010)	Asia
Bangpo	36.5039	126.334	Kim et al. (2010)	Asia
Solsum	36.6967	126.21	Kim et al. (2010)	Asia
Hackampo	36.8983	126.208	Kim et al. (2010)	Asia
Ockdo	36.9358	126.357	Kim et al. (2010)	Asia
Weihai	37	122	Kim et al. (2010)	Asia
Rongcheng	37.1127	122.336	Krueger-Hadfield et al. (2017a)	Asia	ron
Donghae	37.3879	129.138	Krueger-Hadfield et al. (2017a)	Asia	don
Junchun	37.4903	129.141	Kim et al. (2010)	Asia
Baegryongdo	37.9236	124.651	Kim et al. (2010)	Asia
Hitsugaura	38.3505	141.052	Krueger-Hadfield et al. (2017a)	Asia	hit
Soukanzan	38.3528	141.06	Krueger-Hadfield et al. (2017a)	Asia	sou
Mangokuura	38.4182	141.413	Krueger-Hadfield et al. (2017a)	Asia	mng
MouneBay	38.9012	141.623	Krueger-Hadfield et al. (2017a)	Asia	mou
Shinori Hakodate	41.7649	140.818	Krueger-Hadfield et al. (2017a)	Asia	shn
South Primorye	42	131	Kim et al. (2010)	Asia
Muroran	42.3172	140.838	Ryuta Terada, pers. comm.	Asia
Usu	42.5155	140.786	Krueger-Hadfield et al. (2017a)	Asia	usu
Akkeshi	43.0198	144.898	Krueger-Hadfield et al. (2017a)	Asia	akk
Sapporo	43.0547	141.354	Ryuta Terada, pers. comm.	Asia
Futatsuiwa	44.0393	143.258	Krueger-Hadfield et al. (2017a)	Asia	fut
LakeSaroma	44.0792	143.583	Krueger-Hadfield et al. (2017a)	Asia
Oualidia	32.7437	-9.02893	Guillemin et al. (2008), Krueger-Hadfield et al. (2017a)	EU	dia
Sidi_Moussa	32.9833	-8.75	Guillemin et al. (2008)	EU
El Jadida	33.2525	-8.49889	Kim et al. (2010)	EU
Faro	37.0278	-8.02243	Rueness (2005), Krueger-Hadfield et al. (2017a)	EU	far
Foz	39.9453	-8.71467	Saunders (2009)	EU
Gafanha	40.635	-8.713	Krueger-Hadfield et al. (2017a)	EU	gaf
Estrareja	40.75	-8.5667	Krueger-Hadfield et al. (2017a)	EU	est
Ria de Aviero	40.8249	-8.66652	Abreu et al. (2011)	EU
Bahia de A Coruna	42.7119	-8.77265	Kim et al. (2010)	EU
Culleredo	43.3158	-8.38492	Saunders (2009)	EU
A Coruna	43.3283	-8.37892	Krueger-Hadfield et al. (2017a)	EU	gal
Barbamarco	44.9844	12.4786	Sfriso et al. (2012)	EU
Vallona	45.045	12.3825	Sfriso et al. (2012)	EU
Marinetta	45.0611	12.3536	Sfriso et al. (2010)	EU
Marennes	45.8213	-1.13981	Krueger-Hadfield et al. (2017a); Krueger-Hadfield, Breret, Sotka, Pante, unpubl.data	EU	fme
Loix	46.231	-1.46179	Krueger-Hadfield et al. (2017a); Krueger-Hadfield, Breret, Sotka, Pante, unpubl.data	EU	frl
Etel St Helene	47.6571	-3.20153	Rueness (2005)	EU
Lorient Blavet	47.7482	-3.36255	Rueness (2005)	EU
Lorient Scorff	47.7608	-3.36498	Rueness (2005)	EU
Belon	47.8308	-3.67667	Rueness (2005)	EU
Concarneau Minaoet	47.8572	-3.88209	Rueness (2005)	EU
Pont L'abbe	47.8669	-4.21587	Krueger-Hadfield et al. (2017a)	EU	fpa
Le Faou	48.296	-4.1821	Krueger-Hadfield and Sotka, unpubl. data	EU	flf
Daolulas	48.3578	-4.26069	Rueness (2005)	EU
L'Elorn St. Jean	48.4094	-4.35618	Rueness (2005)	EU
Aber Benoit Le Carpont	48.4506	-4.7601	Rueness (2005)	EU
Dinan	48.5146	-1.9698	Krueger-Hadfield et al. (2017a)	EU	fdm
Aber Benoit Penn ar Pont	48.565	-4.60025	Rueness (2005)	EU
Aber wrac'h Paluden	48.5744	-4.53078	Rueness (2005)	EU
Locquenole	48.6194	-3.85692	Krueger-Hadfield and Sotka, unpubl. data	EU	floq
Pont de la Corde	48.6497	-3.96028	Kim et al. (2010)	EU
l'Aulne Terenez	48.6781	-3.84695	Rueness (2005)	EU
St Pol de Leon	48.6758	-3.97161	Rueness (2005), Kim et al. (2010), Krueger-Hadfield et al. (2017a)	EU	pol
Christchurch Harbor	50.7181	1.7603	Krueger-Hadfield et al. (2017a); Krueger-Hadfield et al. (2017b)	EU	bom
Oostvoornse Meer	51.9276	4.06783	Rueness (2005)	EU
Carlingford	54.0349	6.16172	Krueger-Hadfield et al. (2017a); Krueger-Hadfield et al. (2017b)	EU	car
Warnemuende	54.1667	12.05	Weinberger et al. (2008)	EU
Kiel-Wik	54.3536	10.1486	Kim et al. (2010)	EU
Heikendorf	54.3638	10.1937	Krueger-Hadfield et al. (2017a)	EU	dhd
Heiligenhafen	53.3716	10.9737	Krueger-Hadfield et al. (2017a)	EU	hei
Strande	54.4361	10.1708	Kim et al. (2010)	EU
Nordstrand	54.4863	8.81274	Krueger-Hadfield et al. (2017a)	EU	nor
Gluecksburg	54.8333	9.51667	Weinberger et al. (2008)	EU
Rantum	54.8581	8.31861	Kim et al. (2010)	EU
Mando	55.2883	8.539	Krueger-Hadfield et al. (2017a)	EU	man
Nyborg	55.2923	10.8079	Krueger-Hadfield et al. (2017a)	EU	nyb
Sams	55.8147	10.5886	Thomsen et al. (2007)	EU
East Jutland	55.8178	10.0536	Thomsen (2010)	EU
Horsens	55.8317	9.8734	Kim et al. (2010); Krueger-Hadfield et al. (2017a)	EU	hor
Nibe	56.987	9.625	Krueger-Hadfield et al. (2017a)	EU	nib
Halland	57.0637	12.2777	Nyberg et al. (2009)	EU
Bua harbour	57.2483	12.1253	Kim et al. (2010)	EU
Vallda	57.4836	11.9492	Kim et al. (2010)	EU
Askim	57.6325	11.9397	Kim et al. (2010)	EU
Ñcker	57.7064	11.6556	Kim et al. (2010)	EU
Gothenburg	57.7089	11.9746	Rueness (2005)	EU
Kon	57.8947	11.5925	Kim et al. (2010)	EU
Koster Arch	58.3545	11.4094	Nyberg et al. (2009)	EU
Savannah	31.574	-81.0353	Krueger-Hadfield et al. (2017a)	EUSA	sav
Tybee Cut	31.9508	-80.9844	Krueger-Hadfield et al. (2017a)	EUSA	tyb
Elliot's Beach	32.3176	-80.7038	Krueger-Hadfield et al. (2017a)	EUSA	par
Fort Johnson	32.7511	-79.9012	Krueger-Hadfield et al. (2017a)	EUSA	fjn
Wilmington	33.2233	-77.9122	Krueger-Hadfield et al. (2017a)	EUSA	wil
Federeal Basin	33.2758	-77.9122	Krueger-Hadfield et al. (2017a)	EUSA	fed
Debidue	33.3366	-79.1668	Krueger-Hadfield et al. (2017a)	EUSA	deb
Litchfield	33.3708	-79.1011	Krueger-Hadfield et al. (2017a)	EUSA	lit
Bonaparte Creek	33.8694	-78.5472	Kim et al. (2010)	EUSA
Holden Beach	33.9167	-78.3	Kim et al. (2010)	EUSA
Oak Island	33.9244	-78.1047	Kim et al. (2010)	EUSA
Masonboro Sound	34.1447	-77.8722	Kim et al. (2010)	EUSA
Rogers Creek	34.1697	-77.8486	Kim et al. (2010)	EUSA
Federal Basin	34.2	-77.8333	Kim et al. (2010)	EUSA
Topsail Island Bridge	34.4383	-77.5533	Kim et al. (2010)	EUSA
Sneads Ferry	34.5411	-77.3744	Kim et al. (2010)	EUSA
Morgan Island	34.6597	-76.5314	Kim et al. (2010)	EUSA
Shackleford Banks	34.6933	-76.6231	Kim et al. (2010)	EUSA
McGuiness Point	34.7058	-76.8372	Kim et al. (2010)	EUSA
Lenoxville Point	34.7142	-76.6258	Kim et al. (2010)	EUSA
Pivers Island	34.7197	-76.6728	Kim et al. (2010)	EUSA
Harker's Island	34.7258	-76.5817	Kim et al. (2010)	EUSA
Bogue Sound	34.7283	-76.8372	Kim et al. (2010)	EUSA
Ocracoke Island	35.1	-75.9833	Kim et al. (2010)	EUSA
Hog Island Bay	37.0215	-75.0321	Thomsen et al. (2005)	EUSA
Magotha Rd	37.1762	-75.9318	Krueger-Hadfield et al. (2017a)	EUSA	mag
Cape Charles	37.2667	-76.0333	Kim et al. (2010)	EUSA
Gloucester Point	37.27	-76.3986	Krueger-Hadfield et al. (2017a)	EUSA	glo
Wreck Island	37.2813	-75.7986	Krueger-Hadfield et al. (2017a)	EUSA	wre
Hillcrest	37.284	-75.4097	Krueger-Hadfield et al. (2017a)	EUSA	osh
Oyster	37.2881	-75.9213	Krueger-Hadfield et al. (2017a)	EUSA	oys
Red Bank	37.4559	-75.8186	Krueger-Hadfield et al. (2017a)	EUSA	red
Machipongo	37.5372	-75.7358	Krueger-Hadfield et al. (2017a)	EUSA	mac
Quinby	37.5394	-75.7293	Krueger-Hadfield et al. (2017a)	EUSA	qui
Upper Haul Over, Wachapreague	37.6195	-75.6696	Krueger-Hadfield et al. (2017a)	EUSA	wac
Gargatha	37.7738	-75.5613	Krueger-Hadfield et al. (2017a)	EUSA	gar
Little Tom's Cove	37.8877	-75.3454	Krueger-Hadfield et al. (2017a)	EUSA	ltc
Ape Hole Creek	37.9581	-75.8233	Krueger-Hadfield et al. (2017a)	EUSA	ahc
Savages Ditch Rd	38.6298	-75.0717	Krueger-Hadfield et al. (2017a)	EUSA	sdr
Crab Meadow	40.9286	-73.3268	Krueger-Hadfield et al. (2017a)	EUSA	nyc
Lighthouse Point	41.2488	-72.9042	Krueger-Hadfield et al. (2017a)	EUSA	ltc
Pt. Judith Pond	41.4	-71.506	Saunders (2009)	EUSA
Sandy Point	41.6618	-71.4099	Krueger-Hadfield et al. (2017a)	EUSA	ris
Greenwich Bay	41.6781	-71.4002	Saunders (2009)	EUSA
Oakland Beach RI	41.6854	-71.399	Krueger-Hadfield et al. (2017a)	EUSA	oak
Great Bay	43.0921	-70.8647	Krueger-Hadfield et al. (2017a)	EUSA	grb
Laguna San Ignacio	26.5974	-113.069	Arvizu-Higuera et al. (2005)	WNA
Estero de Punta Banda	31.7333	-116.633	Bellorin et al. (2002)	WNA
Ensenada	31.8578	-116.606	Krueger-Hadfield et al. (2017a)	WNA	ens
Elkhorn Slough	36.5034	-121.351	Goff et al. 1994 (in Bellorin et al. 2004); Kim et al. (2010); Krueger-Hadfield et al. (2017a)	WNA	elk
Tomales Bay	38.1796	-122.909	Krueger-Hadfield et al. (2017a)	WNA	tmb
Bodega Bay	38.3178	-123.055	Krueger-Hadfield et al. (2017a)	WNA	bob
Eld Inlet	47.0849	-122.979	Krueger-Hadfield et al. (2017a)	WNA	eld
Point Wilson	47.2105	-122.842	Krueger-Hadfield et al. (2017a)	WNA	ptw
Bamfield BC	48.8114	-125.153	Saunders (2009), Krueger-Hadfield et al. (2017a)	WNA	bam
Port Moody	49.28	-122.852	Saunders (2009); Krueger-Hadfield et al. (2017a)	WNA	moo
Tahsis	49.9234	-126.661	Saunders (2009)	WNA
Courtenay Estuary	53.7267	-127.648	Saunders (2009)	WNA
